# Supplementary material for: A Vegetarian Diet Is a Major Determinant of Gut Microbiota Composition in Early Pregnancy
Source: Nutrients. 2018 Jul 12;10(7):890. doi: 10.3390/nu10070890 (PMC6073691; doi:10.3390/nu10070890)
Supplement: Supplementary file 1 [file nutrients-10-00890-s001.zip]

Archive with 3 entries (2 files):
- Supplementary material.pptx
- __MACOSX/
- __MACOSX/._Supplementary material.pptx
